# Supplementary material for: Effect of Genetic Variation in CYP450 on Gonadal Impairment in a European Cohort of Female Childhood Cancer Survivors, Based on a Candidate Gene Approach: Results from the PanCareLIFE Study
Source: Cancers (Basel). 2021 Sep 13;13(18):4598. doi: 10.3390/cancers13184598 (PMC8470074; doi:10.3390/cancers13184598)
Supplement: Supplementary file 1 [file cancers-13-04598-s001.zip]

Archive with 1 entries (1 files):
- cancers-1332026-supplementary.pdf
